# Supplementary material for: Corticostriatal responses to social reward are linked to trait reward sensitivity and subclinical substance use in young adults
Source: Soc Cogn Affect Neurosci. 2024 May 23;19(1):nsae033. doi: 10.1093/scan/nsae033 (PMC11182064; doi:10.1093/scan/nsae033)
Supplement: nsae033_Supp [file nsae033_supp.zip]

Archive with 1 entries (1 files):
- scan-23-149-File009.pdf
